# Supplementary material for: Synthesis, Characterization, and Corrosion Inhibition Properties of a Novel Quaternary Ammonium Salt Containing Dual-Imidazoline Rings for N80 Carbon Steel Under CO2 Corrosion Conditions
Source: Materials (Basel). 2026 May 8;19(10):1934. doi: 10.3390/ma19101934 (PMC13208163; doi:10.3390/ma19101934)
Supplement: Supplementary file 1 [file materials-19-01934-s001.zip]

Archive with 1 entries (1 files):
- materials-4179770-supplementary.pdf
